# Supplementary material for: An integrated 2D framework for quantifying cellular mechanics reveals the impact of juxtacrine Notch signalling on directed collective migration of endothelial cells
Source: BMC Biol. 2025 Oct 1;23:291. doi: 10.1186/s12915-025-02396-4 (PMC12486679; doi:10.1186/s12915-025-02396-4)
Supplement: Supplementary file 4 — Additional file 4: Video S5. Confined single endothelial cell through island ECM patterning. Juxtacrine Notch signalling is active. Timestamp and scalebar are displayed. Video S6. Free single endothelial cell on ECM patterned substrate as technical control of the confinement technique. Juxtacrine Notch signalling is active. Timestamp and scalebar are displayed. [file 12915_2025_2396_MOESM4_ESM.zip]

Archive with 2 entries (2 files):
- 12915_2025_2396_MOESM4_ESM/Grolleman et al. Additional file 4 - Video S5.avi
- 12915_2025_2396_MOESM4_ESM/Grolleman et al. Additional file 4 - Video S6.avi
