# Supplementary material for: An integrated 2D framework for quantifying cellular mechanics reveals the impact of juxtacrine Notch signalling on directed collective migration of endothelial cells
Source: BMC Biol. 2025 Oct 1;23:291. doi: 10.1186/s12915-025-02396-4 (PMC12486679; doi:10.1186/s12915-025-02396-4)
Supplement: Supplementary file 5 — Additional file 5: Video S7. Free single endothelial cell using the unconfined technique. Juxtacrine Notch signalling is active. Timestamp and scalebar are displayed. Video S8. Free single endothelial cell using the unconfined technique. Juxtacrine Notch signalling is inhibited. Timestamp and scalebar are displayed. [file 12915_2025_2396_MOESM5_ESM.zip]

Archive with 2 entries (2 files):
- Grolleman et al. Additional file 5 - Video S7.avi
- Grolleman et al. Additional file 5 - Video S8.avi
